# Supplementary material for: Acid-Assisted Ball Mill Synthesis of Carboxyl-Functional-Group-Modified Prussian Blue as Sodium-Ion Battery Cathode
Source: Nanomaterials (Basel). 2022 Apr 11;12(8):1290. doi: 10.3390/nano12081290 (PMC9025874; doi:10.3390/nano12081290)
Supplement: Supplementary file 1 [file nanomaterials-12-01290-s001.zip]

Archive with 1 entries (1 files):
- nanomaterials-1664862-supplementary.pdf
